# Supplementary material for: Wide Nematogenic Azomethine/Ester Liquid Crystals Based on New Biphenyl Derivatives: Mesomorphic and Computational Studies
Source: Molecules. 2022 Jun 28;27(13):4150. doi: 10.3390/molecules27134150 (PMC9268434; doi:10.3390/molecules27134150)
Supplement: Supplementary file 1 [file molecules-27-04150-s001.zip]

Archive with 1 entries (1 files):
- molecules-1757662-supplementary.pdf
